# Supplementary material for: Exploring the Benefits of Extra Virgin Olive Oil on Cardiovascular Health Enhancement and Disease Prevention: A Systematic Review
Source: Nutrients. 2025 May 28;17(11):1843. doi: 10.3390/nu17111843 (PMC12158199; doi:10.3390/nu17111843)
Supplement: Supplementary file 1 [file nutrients-17-01843-s001.zip]

Archive with 1 entries (1 files):
- nutrients-3618122-supplementary.pdf
